# Supplementary material for: Characterization of aging cancer-associated fibroblasts draws implications in prognosis and immunotherapy response in low-grade gliomas
Source: Front Genet. 2022 Aug 24;13:897083. doi: 10.3389/fgene.2022.897083 (PMC9449154; doi:10.3389/fgene.2022.897083)
Supplement: Supplementary file 10 [file Table3.XLS]

SLC2A10
CTHRC1
THBS1
ISG20
OCIAD2
LXN
TAGLN2
HTRA3
TES
LAMA2
ECE1
VAV3
MAOB
EPHB1
CYP27A1
XKR8
TIMP1
HMX1
FKBP9
PROCR
ARAP3
TTC12
LGR6
COL1A1
MYH9
S100A13
SLC12A7
LTF
PECAM1
MARVELD1
CSDC2
PLA2G5
DLL3
ACAA2
UPP1
EMP3
COL4A2
ENG
RBPMS
LGALS1
HFE
MMP9
VASN
CHI3L1
ACTA2
LOX
VWA1
TMEM220
SPRY1
F3
LRRC32
ATOH8
CFH
TNFRSF11B
HSPG2
ITGA3
BACE2
ASPN
ADAM12
G0S2
MXRA5
FGFRL1
SSH3
PCDH15
SFRP4
DNAH9
TRIP6
TAGLN
GPX8
PSRC1
GJC1
FERMT1
LTBP2
TPPP3
COL1A2
LGALS3
POSTN
ITGA5
SHD
OPLAH
MOXD1
FABP5
SH2D4A
F11R
CPPED1
MSN
ALDOC
MAP1LC3C
RAB34
TMEM100
FSTL1
GDF15
LATS2
FN1
SOX8
EMILIN2
HOXA5
COL6A3
COL15A1
KLRC4
LAMB1
FAM114A1
SOCS1
SERPINH1
FUCA2
COL4A1
ACSS3
COL3A1
PLAT
B3GNT7
FAM110B
FRZB
BGN
PDLIM4
RARRES2
COL8A1
TCEA3
STEAP3
KLRC2
COL5A1
KHNYN
C16orf89
TNFAIP6
CHST6
EPHA2
MYL9
PDLIM1
CD93
AQP5
PCOLCE
NOG
CD58
COL6A2
DSCAML1
OSMR
EHD4
PIPOX
HPS1
RBP1
SLC25A24
ZMYND12
MGP
SOD3
C9orf64
EN1
SMOC1
MT1L
CD248
LOXL1
TCTEX1D1
CTF1
TMEM71
PDPN
EFEMP2
AMIGO2
SWAP70
HSPB1
CD109
SEL1L3
PRICKLE3
TSTD1
NPNT
RASL10A
SLC43A3
ETV7
SPON2
IGFBP2
PODNL1
FBLN5
VWF
PPIC
HSPB7
IGF2BP2
EHD2
BCAT1
CBR1
DDIT4L
LMO2
CLEC5A
ENHO
MT1M
COL5A2
ACTG2
GALNT13
LUM
FMOD
LAMC1
ECSCR
MCAM
TM4SF1
FAM133A
TXLNB
THBD
IL13RA2
KLRC3
PHYHIPL
BMP2
ETV1
SCN7A
ADAMTS13
ARC
ZIC5
TFCP2L1
LHFPL3
FAM89A
FHDC1
MT2A
EYA1
LPAR1
LRRN1
RNASE1
CXXC4
TACR1
PRLHR
TLX1
TMEM179
MT1F
SCGB1D2
CDC20
TNFRSF19
CLEC4F
FIBIN
ASGR1
SYCE2
ZNF488
IGSF1
DLL1
CYP2D6
HEY1
KHDRBS2
GRIA1
CNGA3
TET1
ZNF681
SOX4
KLHL4
KIF26A
STOM
GSX1
TMEM121
ACADS
GJA1
MORN5
VEPH1
EBF4
JUP
CHRNA1
RFX2
DDX25
C7
SCML2
CCL3L3
INSIG1
A4GALT
TOX
COL11A2
LHX5
ITGA2
ZDHHC11
RHBDL3
ABTB2
FBLN1
TARBP1
RSPH4A
AHCYL1
RASSF2
CD83
MST1
COL27A1
SLAIN1
RGS11
SEC31B
OGFRL1
SDC4
POLR2F
MDFIC
PSD2
USP49
PEBP4
CPXM1
HOXC4
RPS4Y1
PADI2
ADM
MT1E
ZNF711
ACBD7
HAPLN1
EPHX2
ACY3
MSRB3
C7orf57
RAMP3
TNFSF18
COL11A1
TOX3
MFAP4
CDKN2B
SERPINF1
SLC26A10
DSCAM
COL22A1
CCDC80
VAX2
PMP22
CNN2
GFPT2
XIST
EIF1AY
VIPR2
VAT1L
SOX6
GATM
RSPH1
GNB3
GLCCI1
EGR1
TKTL1
PDGFRA
SFRP2
WDR38
FOLR1
PCDHB2
TTLL12
CYP2E1
ANGPTL2
GOLGA8A
HES5
MYO16
GPR37
MGMT
OLIG2
DDX3Y
DUSP10
NEU4
BEST3
RCOR2
PABPC5
PCDHGC4
ANGPT1
ISLR
OXTR
ABI3BP
SLC25A41
ECEL1
NR2F2
C1orf194
AGT
FAM183A
BHLHE40
TNF
PLXNB3
WSB1
GMPR
KIF2C
DES
SCGN
LRRC55
CCDC78
CHST9
OLFM4
MGST1
EYA2
ST8SIA2
HS6ST2
CREB3L4
FOXG1
FRMD3
GLI3
NMNAT3
DPY19L2
LGR5
H19
B4GALNT4
ANKRD35
ZNF676
TSPAN11
INSM1
LRIT2
BMPER
TMTC2
APLNR
OGN
NGFR
EMILIN3
CMBL
HES6
IFITM1
ARSI
CTTNBP2
FGFBP3
CNTFR
HSF4
AMH
NCAN
CPXM2
IGF2
ANKRD13B
KCNH8
SEC14L2
PDIA2
PIR
GAL3ST1
ADCY8
LIMS2
GCNT2
KAT2A
IGFN1
ALOX15B
RPRM
DHRS2
PHF21B
SLC14A1
PRDX1
IRX1
C1QTNF1
RAB3IP
CYP1B1
FGFBP2
NLGN4Y
PDZRN4
MT1A
DGKG
EGR2
KCNJ16
APLN
GRIA4
SUSD5
TMSB15A
RRAD
NDP
CST3
IL11RA
HSF2BP
SNHG1
DUSP9
ZC4H2
SPC25
DUSP5
TEKT1
AQP1
CCL4
DLEU7
NPPA
CCL19
KDM5D
FGF1
SCN3A
PLSCR4
ZNF727
RANBP17
THSD4
PDGFD
OTOS
OLIG1
SNX22
HKDC1
ZNF233
THSD7A
CXCL2
SDC2
PAM
ZFP37
